# Supplementary material for: Rose Prickles and Asparagus Spines – Different Hook Structures as Attachment Devices in Climbing Plants
Source: PLoS One. 2015 Dec 2;10(12):e0143850. doi: 10.1371/journal.pone.0143850 (PMC4667892; doi:10.1371/journal.pone.0143850)
Supplement: S1 File — (XLS) [file pone.0143850.s001.xls]

## Sheet: Zugversuche Schnur nach Typ
Type (1 Rosa arvensis, 2 R. arvensis 'Splendens' I, 3: R. arvensis 'Splendens' II)	height of prickle [mm]	width of prickle [mm]	length of prickle [mm]	diameter stem 1 [mm]	diameter stem 2 [mm]	mean diameter stem [mm]	force direction	fmax at failure [mN]	failure	prickle basal area [mm²]	angle prickle / stem [°]	vertex position [mm]
1	3.79	1.52	2.14	3.14	3.13	3.135	1	3283.38	TRUE	2.55474	103.458	NA
1	2.69	1.25	1.88	2.39	2.36	2.375	1	3200.97	TRUE	1.84569	84.084	NA
1	2.25	0.99	1.52	2.37	2.28	2.325	1	597.45	TRUE	1.18187	91.441	NA
1	3.67	1.3	2.3	2.86	2.83	2.845	1	2508.24	TRUE	2.34834	82.253	NA
1	4.31	1.47	2.65	2.76	2.72	2.74	1	3576.95	TRUE	3.05952	83.278	NA
1	4.4	1.64	3.51	2.52	2.61	2.565	1	5037.09	TRUE	4.52107	69.048	NA
1	4.23	1.88	3.25	2.73	2.64	2.685	1	4161.52	TRUE	4.79878	73.258	NA
1	4.78	1.81	3.79	2.71	2.68	2.695	1	4869.7	TRUE	5.38775	74.105	NA
1	3.18	1.38	2.16	2.91	2.89	2.9	1	4486	TRUE	2.34111	90.804	NA
1	3.81	1.19	1.85	2.44	2.4	2.42	1	1457.56	TRUE	1.72905	72.673	NA
1	4.05	1.32	2.02	2.31	2.34	2.325	1	3059.34	TRUE	2.09419	65.731	NA
1	1.96	1.08	1.66	3.08	2.99	3.035	1	2026.68	TRUE	1.40806	101.804	NA
1	3.34	1.43	1.67	2.71	2.7	2.705	1	2786.37	TRUE	1.87561	92.081	NA
1	2.63	1.33	1.91	2.95	2.93	2.94	1	2170.89	TRUE	1.99515	93.413	NA
1	3.87	1.84	2.44	2.95	2.96	2.955	1	4089.42	TRUE	3.52612	85.359	NA
1	4.21	1.84	2.91	3.7	3.61	3.655	1	6031.12	TRUE	4.20534	83.587	NA
1	4.74	1.81	3.23	3.35	3.36	3.355	1	2930.58	TRUE	4.59167	79.908	NA
1	2.92	1.26	2.67	3.43	3.35	3.39	1	4936.66	TRUE	2.64224	65.784	NA
1	3.71	1.44	2.36	3.29	3.26	3.275	1	3417.29	TRUE	2.6691	67.462	NA
1	3.24	1.92	2.01	3.12	3.07	3.095	1	NA	FALSE	3.03101	108.617	NA
1	2.57	1.23	2.11	2.36	2.29	2.325	1	NA	FALSE	2.03834	94.122	NA
1	3.06	1.38	2.2	3.05	3.09	3.07	1	NA	FALSE	2.38447	103.984	NA
1	3.33	1.2	2.07	2.17	2.2	2.185	1	NA	FALSE	1.95093	83.545	NA
1	3.41	1.34	2	2.9	2.79	2.845	1	NA	FALSE	2.10487	94.994	NA
1	4.2	1.47	2.01	2.54	2.62	2.58	1	NA	FALSE	2.32062	101.855	NA
1	1.98	1.2	1.83	2.31	2.25	2.28	1	NA	FALSE	1.72473	100.714	NA
1	2.32	1.1	1.75	2.33	2.33	2.33	1	NA	FALSE	1.51189	95.539	NA
1	2.65	1.32	1.65	2.63	2.63	2.63	1	NA	FALSE	1.7106	103.768	NA
1	3.24	1.92	2.01	3.12	3.07	3.095	5	5933.26	TRUE	3.03101	108.617	NA
1	3.41	1.34	2	2.9	2.79	2.845	5	2662.76	TRUE	2.10487	94.994	NA
1	4.2	1.47	2.01	2.54	2.62	2.58	5	2400.09	TRUE	2.32062	101.855	NA
1	1.98	1.2	1.83	2.31	2.25	2.28	5	2961.48	TRUE	1.72473	100.714	NA
1	2.32	1.1	1.75	2.33	2.33	2.33	5	1686.76	TRUE	1.51189	95.539	NA
1	2.65	1.32	1.65	2.63	2.63	2.63	5	3031.01	TRUE	1.7106	85.359	NA
1	3.06	1.38	2.2	3.05	3.09	3.07	5	NA	FALSE	2.38447	103.984	NA
1	3.33	1.2	2.07	2.17	2.2	2.185	5	NA	FALSE	1.95093	83.545	NA
2	4.48	2.55	10.5	3.89	3.86	3.875	1	32782.3	TRUE	21.029	24.898	2.12299
2	4.61	2.34	8.66	3.88	3.78	3.83	1	19733.8	TRUE	15.9156	35.122	2.15327
2	4.8	1.98	7.27	3.73	3.68	3.705	1	19306.3	TRUE	11.3055	32.014	1.72427
2	4.91	2.41	10.15	3.72	3.64	3.68	1	27067.9	TRUE	19.212	38.726	2.24457
2	5.25	2.03	7.61	3.9	3.58	3.74	1	18350.9	TRUE	12.1331	41.186	2.08042
2	5.78	2.27	10.19	3.65	3.54	3.595	2	18005.8	TRUE	18.1673	38.583	2.43211
2	5.78	2.27	10.19	3.65	3.54	3.595	3	NA	FALSE	18.1673	38.583	2.43211
2	5.78	2.27	10.19	3.65	3.54	3.595	4	NA	FALSE	18.1673	38.583	2.43211
2	5.78	2.27	10.19	3.65	3.54	3.595	5	NA	FALSE	18.1673	38.583	2.43211
2	5.27	2.08	6.49	3.47	3.38	3.425	2	11822.7	TRUE	10.6022	41.634	1.64601
2	5.27	2.08	6.49	3.47	3.38	3.425	3	NA	FALSE	10.6022	41.634	1.64601
2	5.27	2.08	6.49	3.47	3.38	3.425	4	NA	FALSE	10.6022	41.634	1.64601
2	5.27	2.08	6.49	3.47	3.38	3.425	5	NA	FALSE	10.6022	41.634	1.64601
2	4.51	2.01	7.23	3.35	3.3	3.325	1	18193.8	TRUE	11.4136	35.255	1.91804
2	4.51	2.01	7.23	3.35	3.3	3.325	3	NA	FALSE	11.4136	35.255	1.91804
2	4.51	2.01	7.23	3.35	3.3	3.325	4	NA	FALSE	11.4136	35.255	1.91804
2	4.51	2.01	7.23	3.35	3.3	3.325	5	NA	FALSE	11.4136	35.255	1.91804
2	4.33	1.42	5.55	3.35	3.29	3.32	1	9203.76	TRUE	6.18972	49.764	1.77438
2	4.33	1.42	5.55	3.35	3.29	3.32	3	NA	FALSE	6.18972	49.764	1.77438
2	4.33	1.42	5.55	3.35	3.29	3.32	4	NA	FALSE	6.18972	49.764	1.77438
2	4.33	1.42	5.55	3.35	3.29	3.32	5	NA	FALSE	6.18972	49.764	1.77438
2	5.8	1.95	7.6	3.19	3.2	3.195	1	21039.4	TRUE	11.6396	41.262	2.02405
2	5.8	1.95	7.6	3.19	3.2	3.195	3	NA	FALSE	11.6396	41.262	2.02405
2	5.8	1.95	7.6	3.19	3.2	3.195	4	NA	FALSE	11.6396	41.262	2.02405
2	5.8	1.95	7.6	3.19	3.2	3.195	5	NA	FALSE	11.6396	41.262	2.02405
2	4.22	1.83	6.51	4.26	3.88	4.07	1	15119	TRUE	9.35668	41.437	1.98304
2	4.22	1.83	6.51	4.26	3.88	4.07	3	NA	FALSE	9.35668	41.437	1.98304
2	4.22	1.83	6.51	4.26	3.88	4.07	4	NA	FALSE	9.35668	41.437	1.98304
2	4.22	1.83	6.51	4.26	3.88	4.07	5	NA	FALSE	9.35668	41.437	1.98304
2	4.82	1.85	6.68	4.13	4.17	4.15	2	8608.89	TRUE	9.70595	51.024	2.08201
2	4.82	1.85	6.68	4.13	4.17	4.15	3	NA	FALSE	9.70595	51.024	2.08201
2	4.82	1.85	6.68	4.13	4.17	4.15	4	NA	FALSE	9.70595	51.024	2.08201
2	4.82	1.85	6.68	4.13	4.17	4.15	5	NA	FALSE	9.70595	51.024	2.08201
2	2.44	1.47	3.39	4.07	4.07	4.07	1	4921.21	TRUE	3.91387	76.739	1.4945
2	2.44	1.47	3.39	4.07	4.07	4.07	3	NA	FALSE	3.91387	76.739	1.4945
2	2.44	1.47	3.39	4.07	4.07	4.07	4	NA	FALSE	3.91387	76.739	1.4945
2	2.44	1.47	3.39	4.07	4.07	4.07	5	NA	FALSE	3.91387	76.739	1.4945
2	6.08	2.55	8.14	3.96	3.88	3.92	2	14034.8	TRUE	16.3025	54.476	2.75668
2	6.08	2.55	8.14	3.96	3.88	3.92	3	NA	FALSE	16.3025	54.476	2.75668
2	6.08	2.55	8.14	3.96	3.88	3.92	4	NA	FALSE	16.3025	54.476	2.75668
2	6.08	2.55	8.14	3.96	3.88	3.92	5	NA	FALSE	16.3025	54.476	2.75668
2	5.37	2.19	7.43	3.94	3.97	3.955	1	17835.8	TRUE	12.7798	53.24	2.43022
2	5.37	2.19	7.43	3.94	3.97	3.955	3	NA	FALSE	12.7798	53.24	2.43022
2	5.37	2.19	7.43	3.94	3.97	3.955	4	NA	FALSE	12.7798	53.24	2.43022
2	5.37	2.19	7.43	3.94	3.97	3.955	5	NA	FALSE	12.7798	53.24	2.43022
2	5.89	2.45	8.44	4.09	3.95	4.02	2	14318.1	TRUE	16.2405	52.033	3.18346
2	5.89	2.45	8.44	4.09	3.95	4.02	3	NA	FALSE	16.2405	52.033	3.18346
2	5.89	2.45	8.44	4.09	3.95	4.02	4	NA	FALSE	16.2405	52.033	3.18346
2	5.89	2.45	8.44	4.09	3.95	4.02	5	NA	FALSE	16.2405	52.033	3.18346
2	5.4	2.3	8.11	3.98	4.07	4.025	1	19713.2	TRUE	14.65	55.372	2.47719
2	5.4	2.3	8.11	3.98	4.07	4.025	3	NA	FALSE	14.65	55.372	2.47719
2	5.4	2.3	8.11	3.98	4.07	4.025	4	NA	FALSE	14.65	55.372	2.47719
2	5.4	2.3	8.11	3.98	4.07	4.025	5	NA	FALSE	14.65	55.372	2.47719
2	5.21	2.48	6.67	3.87	4.02	3.945	2	9857.87	TRUE	12.9917	54.083	2.24892
2	5.21	2.48	6.67	3.87	4.02	3.945	3	NA	FALSE	12.9917	54.083	2.24892
2	5.21	2.48	6.67	3.87	4.02	3.945	4	NA	FALSE	12.9917	54.083	2.24892
2	5.21	2.48	6.67	3.87	4.02	3.945	5	NA	FALSE	12.9917	54.083	2.24892
2	5.05	1.8	5.85	2.58	2.56	2.57	1	14387.6	TRUE	8.27024	46.25	1.96733
2	5.05	1.8	5.85	2.58	2.56	2.57	3	NA	FALSE	8.27024	46.25	1.96733
2	5.05	1.8	5.85	2.58	2.56	2.57	4	NA	FALSE	8.27024	46.25	1.96733
2	5.05	1.8	5.85	2.58	2.56	2.57	5	NA	FALSE	8.27024	46.25	1.96733
2	4.61	1.88	5.19	2.6	2.54	2.57	2	7462.93	TRUE	7.66329	43.339	1.73845
2	4.61	1.88	5.19	2.6	2.54	2.57	3	NA	FALSE	7.66329	43.339	1.73845
2	4.61	1.88	5.19	2.6	2.54	2.57	4	NA	FALSE	7.66329	43.339	1.73845
2	4.61	1.88	5.19	2.6	2.54	2.57	5	NA	FALSE	7.66329	43.339	1.73845
2	4.39	1.51	4.25	2.54	2.51	2.525	1	8016.6	TRUE	5.04029	55.254	1.88497
2	4.39	1.51	4.25	2.54	2.51	2.525	3	NA	FALSE	5.04029	55.254	1.88497
2	4.39	1.51	4.25	2.54	2.51	2.525	4	NA	FALSE	5.04029	55.254	1.88497
2	4.39	1.51	4.25	2.54	2.51	2.525	5	NA	FALSE	5.04029	55.254	1.88497
2	4.77	2	5.4	6.68	2.55	4.615	2	5886.91	TRUE	8.4823	51.486	2.03598
2	4.77	2	5.4	6.68	2.55	4.615	3	NA	FALSE	8.4823	51.486	2.03598
2	4.77	2	5.4	6.68	2.55	4.615	4	NA	FALSE	8.4823	51.486	2.03598
2	4.77	2	5.4	6.68	2.55	4.615	5	NA	FALSE	8.4823	51.486	2.03598
2	5.17	1.57	5.57	2.54	2.57	2.555	1	9481.89	TRUE	6.86823	57.478	2.26837
2	5.17	1.57	5.57	2.54	2.57	2.555	3	NA	FALSE	6.86823	57.478	2.26837
2	5.17	1.57	5.57	2.54	2.57	2.555	4	NA	FALSE	6.86823	57.478	2.26837
2	5.17	1.57	5.57	2.54	2.57	2.555	5	NA	FALSE	6.86823	57.478	2.26837
2	5.6	1.93	6.53	2.48	2.49	2.485	2	10599.5	TRUE	9.89829	47.356	2.68121
2	5.6	1.93	6.53	2.48	2.49	2.485	3	NA	FALSE	9.89829	47.356	2.68121
2	5.6	1.93	6.53	2.48	2.49	2.485	4	NA	FALSE	9.89829	47.356	2.68121
2	5.6	1.93	6.53	2.48	2.49	2.485	5	NA	FALSE	9.89829	47.356	2.68121
2	5.09	1.89	7.09	2.46	2.39	2.425	1	16798	TRUE	10.5244	44.014	2.10168
2	5.09	1.89	7.09	2.46	2.39	2.425	3	NA	FALSE	10.5244	44.014	2.10168
2	5.09	1.89	7.09	2.46	2.39	2.425	4	NA	FALSE	10.5244	44.014	2.10168
2	5.09	1.89	7.09	2.46	2.39	2.425	5	NA	FALSE	10.5244	44.014	2.10168
2	5.47	1.59	7.03	2.36	2.28	2.32	1	14851.2	TRUE	8.77895	40.9	2.43415
2	5.47	1.59	7.03	2.36	2.28	2.32	3	NA	FALSE	8.77895	40.9	2.43415
2	5.47	1.59	7.03	2.36	2.28	2.32	4	NA	FALSE	8.77895	40.9	2.43415
2	5.47	1.59	7.03	2.36	2.28	2.32	5	NA	FALSE	8.77895	40.9	2.43415
2	4.26	1.39	5.52	2.09	2.04	2.065	1	8644.95	TRUE	6.0262	49.212	1.86859
2	4.26	1.39	5.52	2.09	2.04	2.065	3	NA	FALSE	6.0262	49.212	1.86859
2	4.26	1.39	5.52	2.09	2.04	2.065	4	NA	FALSE	6.0262	49.212	1.86859
2	4.26	1.39	5.52	2.09	2.04	2.065	5	NA	FALSE	6.0262	49.212	1.86859
2	4.61	1.72	4.93	2.65	2.6	2.625	1	10718	TRUE	6.65986	38.447	2.03382
2	4.61	1.72	4.93	2.65	2.6	2.625	2	NA	FALSE	6.65986	38.447	2.03382
2	5.28	1.77	4.48	2.39	2.29	2.34	1	10228.7	TRUE	6.22789	55.515	2.57231
2	5.28	1.77	4.48	2.39	2.29	2.34	2	NA	FALSE	6.22789	55.515	2.57231
2	4.24	1.85	4.92	2.62	2.34	2.48	1	13792.8	TRUE	7.14869	36.202	1.86506
2	4.24	1.85	4.92	2.62	2.34	2.48	2	NA	FALSE	7.14869	36.202	1.86506
2	3.71	1.29	3.51	2.43	2.38	2.405	1	6069.75	TRUE	3.5562	63.435	1.59183
2	3.71	1.29	3.51	2.43	2.38	2.405	2	NA	FALSE	3.5562	63.435	1.59183
2	4.21	1.78	6.46	2.33	2.31	2.32	2	9780.61	TRUE	9.03114	35.719	1.49387
2	5.92	1.74	5.7	2.24	2.27	2.255	1	14297.5	TRUE	7.78958	55.093	2.86615
2	5.92	1.74	5.7	2.24	2.27	2.255	2	NA	FALSE	7.78958	55.093	2.86615
2	3.43	1.5	4.96	2.57	2.21	2.39	1	9940.27	TRUE	5.84336	46.854	1.3763
2	3.43	1.5	4.96	2.57	2.21	2.39	2	NA	FALSE	5.84336	46.854	1.3763
2	4.8	1.86	6.77	2.13	2.07	2.1	1	16924.2	TRUE	9.88989	36.87	1.74545
2	4.8	1.86	6.77	2.13	2.07	2.1	2	NA	FALSE	9.88989	36.87	1.74545
2	4.69	1.67	4.74	2.08	1.65	1.865	1	9909.37	TRUE	6.21705	43.748	1.68503
2	4.69	1.67	4.74	2.08	1.65	1.865	2	NA	FALSE	6.21705	43.748	1.68503
2	4.27	1.73	4.74	2.48	2.43	2.455	1	9821.81	TRUE	6.44042	31.905	1.78806
2	4.27	1.73	4.74	2.48	2.43	2.455	2	NA	FALSE	6.44042	31.905	1.78806
2	4.71	1.64	4.1	2.55	2.47	2.51	1	7053.47	TRUE	5.28102	61.569	1.99035
2	4.71	1.64	4.1	2.55	2.47	2.51	2	NA	FALSE	5.28102	61.569	1.99035
2	4.45	1.52	3.8	2.46	2.35	2.405	1	6443.15	TRUE	4.53646	56.069	1.59161
2	4.45	1.52	3.8	2.46	2.35	2.405	2	NA	FALSE	4.53646	56.069	1.59161
2	4.68	1.74	4.59	2.35	2.26	2.305	1	7226.01	TRUE	6.27266	47.063	1.7122
2	4.68	1.74	4.59	2.35	2.26	2.305	2	NA	FALSE	6.27266	47.063	1.7122
2	4.15	1.63	5.14	2.24	2.18	2.21	1	11663.1	TRUE	6.58022	40.979	1.83731
2	4.15	1.63	5.14	2.24	2.18	2.21	2	NA	FALSE	6.58022	40.979	1.83731
2	3.94	1.4	3.54	2.24	2.25	2.245	1	6028.54	TRUE	3.89243	57.855	1.5427
2	3.94	1.4	3.54	2.24	2.25	2.245	2	NA	FALSE	3.89243	57.855	1.5427
2	4.35	1.66	4.97	2.22	2.09	2.155	1	10854.5	TRUE	6.47969	46.474	1.4403
2	4.35	1.66	4.97	2.22	2.09	2.155	2	NA	FALSE	6.47969	46.474	1.4403
2	4.47	1.75	5.5	2.14	2.04	2.09	2	7460.35	TRUE	7.55946	29.448	1.77872
2	3.9	1.62	4.61	2.02	2	2.01	1	9574.59	TRUE	5.86551	46.291	1.64696
2	3.9	1.62	4.61	2.02	2	2.01	2	NA	FALSE	5.86551	46.291	1.64696
2	3.98	1.45	3.7	1.9	1.92	1.91	1	5101.47	TRUE	4.21366	54.978	1.70273
2	3.98	1.45	3.7	1.9	1.92	1.91	2	NA	FALSE	4.21366	54.978	1.70273
2	5.44	1.62	5.77	2	1.84	1.92	1	11822.7	TRUE	7.34143	45	2.69409
2	5.44	1.62	5.77	2	1.84	1.92	2	NA	FALSE	7.34143	45	2.69409
2	5.83	2.1	5.62	3.01	2.94	2.975	1	13481.2	TRUE	9.26927	44.734	2.27818
2	5.26	2.15	6.47	2.87	2.74	2.805	1	15868.4	TRUE	10.9253	44.053	1.91541
2	4.97	2.09	5.33	3.04	2.83	2.935	1	11297.4	TRUE	8.7491	45.936	1.86375
2	5.51	1.94	5.39	2.85	2.8	2.825	1	14694.1	TRUE	8.21259	38.935	2.10676
2	4.9	2.23	6.12	2.9	2.77	2.835	1	13795.4	TRUE	10.7188	38.058	2.17618
2	5.68	2.12	5.98	2.93	2.81	2.87	1	13097.5	TRUE	9.95696	58.295	2.47411
2	4.59	2.15	4.99	2.95	2.91	2.93	1	12247.6	TRUE	8.42614	47.959	1.7405
2	4.59	2.15	4.99	2.95	2.91	2.93	2	NA	FALSE	8.42614	47.959	1.7405
2	5.3	2.3	5.75	3.23	2.9	3.065	1	14037.4	TRUE	10.3869	42.821	2.15729
2	5.3	2.3	5.75	3.23	2.9	3.065	2	NA	FALSE	10.3869	42.821	2.15729
3	9.17	2.73	9.71	6.04	6.05	6.045	1	12644.2	TRUE	20.8196	58.654	4.47927
3	7	2.38	6.72	6.15	6.33	6.24	1	9366	TRUE	12.5613	64.633	3.47732
3	9.01	3.16	12.22	6.11	5.97	6.04	1	14441.7	TRUE	30.3283	54.236	5.01394
3	9.77	2.78	12.58	6.26	6.19	6.225	1	2245.57	TRUE	27.4673	67.073	5.17616
3	9.07	2.8	12.82	6.35	5.99	6.17	1	14964.5	TRUE	28.1927	58.676	5.26306
3	8.13	2.74	10.82	6.37	6.25	6.31	1	12515.5	TRUE	23.2845	52.224	4.05272
3	6.85	2.38	11.44	6.19	6.03	6.11	1	14853.8	TRUE	21.3842	49.428	3.4949
3	8.08	2.43	10.79	5.98	5.85	5.915	1	10965.2	TRUE	20.5929	67.586	4.40727
3	5.61	1.56	5.33	5.68	5.85	5.765	1	4115.17	TRUE	6.53043	70.901	2.14423
3	7.63	2.72	11.18	5.82	5.66	5.74	4	NA	FALSE	23.8836	58.42	3.65521
3	7.63	2.72	11.18	5.82	5.66	5.74	5	NA	FALSE	23.8836	58.42	3.65521
3	5.29	2.33	7.45	4.51	4.42	4.465	1	21891.8	TRUE	13.6333	44.918	2.59883
3	5.35	2.23	8.51	4.71	4.67	4.69	1	26091.9	TRUE	14.9047	34.002	2.31567
3	4.79	2.28	10.56	4.45	4.39	4.42	1	33920.5	TRUE	18.9099	43.721	2.76756
3	5.36	2.08	9.18	4.55	4.47	4.51	1	25309.1	TRUE	14.9967	50.266	2.7691
3	5.22	1.78	6.65	4.46	4.35	4.405	1	15247.8	TRUE	9.29676	62.476	2.67525
3	5.94	2.64	8.94	4.49	4.43	4.46	1	27583	TRUE	18.5367	48.438	2.72608
3	6.33	2.45	10.32	4.47	4.48	4.475	1	27629.3	TRUE	19.858	57.877	3.61927
3	5.81	2.31	7.61	4.52	4.39	4.455	1	19612.7	TRUE	13.8066	55.242	3.12066
3	6.73	2.53	9.87	4.51	4.3	4.405	1	23243.8	TRUE	19.6123	48.77	2.97074
3	5.72	2.39	9.82	4.45	4.39	4.42	1	23864.4	TRUE	18.4331	42.095	2.91769
3	6.8	2.82	9.14	4.62	4.41	4.515	1	25340	TRUE	20.2435	52.263	3.26796
3	6.74	2.41	8.95	4.48	4.39	4.435	1	22252.3	TRUE	16.9406	48.273	2.94282
3	5.84	2.36	9.96	4.33	4.24	4.285	1	23964.8	TRUE	18.4613	44.889	2.89596
3	6.35	2.27	11.44	4.33	4.3	4.315	1	27678.2	TRUE	20.3958	46.308	3.175
3	10.4	4	13.4	8.74	8.37	8.555	1	31461.2	TRUE	42.0973	0	8.125
3	10.4	4	13.4	8.74	8.37	8.555	2	NA	FALSE	42.0973	0	8.125
3	10.4	4	13.4	8.74	8.37	8.555	3	NA	FALSE	42.0973	0	8.125
3	10.4	4	13.4	8.74	8.37	8.555	4	NA	FALSE	42.0973	0	8.125
3	10.4	4	13.4	8.74	8.37	8.555	5	NA	FALSE	42.0973	0	8.125
3	10.36	4.82	15.13	8.58	8.27	8.425	2	28216.5	TRUE	57.2764	59.036	5.74072
3	10.36	4.82	15.13	8.58	8.27	8.425	3	NA	FALSE	57.2764	59.036	5.74072
3	10.36	4.82	15.13	8.58	8.27	8.425	4	NA	FALSE	57.2764	59.036	5.74072
3	10.36	4.82	15.13	8.58	8.27	8.425	5	NA	FALSE	57.2764	59.036	5.74072
3	9.79	4.32	14.18	8.47	8.4	8.435	2	19270.2	TRUE	48.1116	55.019	6.02462
3	9.79	4.32	14.18	8.47	8.4	8.435	3	NA	FALSE	48.1116	55.019	6.02462
3	9.79	4.32	14.18	8.47	8.4	8.435	4	NA	FALSE	48.1116	55.019	6.02462
3	9.79	4.32	14.18	8.47	8.4	8.435	5	NA	FALSE	48.1116	55.019	6.02462
3	10.03	4.22	13.99	8.55	8.44	8.495	1	29880	TRUE	46.3682	68.151	6.02753
3	10.03	4.22	13.99	8.55	8.44	8.495	2	NA	FALSE	46.3682	68.151	6.02753
3	10.03	4.22	13.99	8.55	8.44	8.495	3	NA	FALSE	46.3682	68.151	6.02753
3	10.03	4.22	13.99	8.55	8.44	8.495	4	NA	FALSE	46.3682	68.151	6.02753
3	10.03	4.22	13.99	8.55	8.44	8.495	5	NA	FALSE	46.3682	68.151	6.02753
3	8.39	4.04	14.42	8.09	7.99	8.04	2	20712.3	TRUE	45.7548	64.969	4.60778
3	8.39	4.04	14.42	8.09	7.99	8.04	3	NA	FALSE	45.7548	64.969	4.60778
3	8.39	4.04	14.42	8.09	7.99	8.04	4	NA	FALSE	45.7548	64.969	4.60778
3	8.39	4.04	14.42	8.09	7.99	8.04	5	NA	FALSE	45.7548	64.969	4.60778
3	8.9	3.24	10.18	7.98	8.49	8.235	1	23606.9	TRUE	25.9049	59.268	5.53537
3	8.9	3.24	10.18	7.98	8.49	8.235	2	NA	FALSE	25.9049	59.268	5.53537
3	8.9	3.24	10.18	7.98	8.49	8.235	3	NA	FALSE	25.9049	59.268	5.53537
3	8.9	3.24	10.18	7.98	8.49	8.235	4	NA	FALSE	25.9049	59.268	5.53537
3	8.9	3.24	10.18	7.98	8.49	8.235	5	NA	FALSE	25.9049	59.268	5.53537
3	9.33	3.77	15.74	8.04	7.75	7.895	1	36248.5	TRUE	46.6054	53.358	4.84851
3	9.33	3.77	15.74	8.04	7.75	7.895	2	NA	FALSE	46.6054	53.358	4.84851
3	9.33	3.77	15.74	8.04	7.75	7.895	3	NA	FALSE	46.6054	53.358	4.84851
3	9.33	3.77	15.74	8.04	7.75	7.895	4	NA	FALSE	46.6054	53.358	4.84851
3	9.33	3.77	15.74	8.04	7.75	7.895	5	NA	FALSE	46.6054	53.358	4.84851
3	5.73	2.58	9.44	7.89	7.49	7.69	1	16604.9	TRUE	19.1285	53.358	2.9777
3	5.73	2.58	9.44	7.89	7.49	7.69	2	NA	FALSE	19.1285	53.358	2.9777
3	5.73	2.58	9.44	7.89	7.49	7.69	3	NA	FALSE	19.1285	53.358	2.9777
3	5.73	2.58	9.44	7.89	7.49	7.69	4	NA	FALSE	19.1285	53.358	2.9777
3	5.73	2.58	9.44	7.89	7.49	7.69	5	NA	FALSE	19.1285	53.358	2.9777
3	3.87	1.52	5.29	4.83	4.72	4.775	1	9196.04	TRUE	6.31523	65.267	1.71485
3	3.87	1.52	5.29	4.83	4.72	4.775	2	NA	FALSE	6.31523	65.267	1.71485
3	3.87	1.52	5.29	4.83	4.72	4.775	3	NA	FALSE	6.31523	65.267	1.71485
3	3.87	1.52	5.29	4.83	4.72	4.775	4	NA	FALSE	6.31523	65.267	1.71485
3	3.87	1.52	5.29	4.83	4.72	4.775	5	NA	FALSE	6.31523	65.267	1.71485
3	6.17	3.09	10.31	4.85	4.71	4.78	2	18077.9	TRUE	25.0211	38.91	3.05599
3	6.17	3.09	10.31	4.85	4.71	4.78	3	NA	FALSE	25.0211	38.91	3.05599
3	6.17	3.09	10.31	4.85	4.71	4.78	4	NA	FALSE	25.0211	38.91	3.05599
3	6.17	3.09	10.31	4.85	4.71	4.78	5	NA	FALSE	25.0211	38.91	3.05599
3	5.11	1.89	6.68	4.77	4.73	4.75	1	14794.5	TRUE	9.91581	53.858	2.46888
3	5.11	1.89	6.68	4.77	4.73	4.75	2	NA	FALSE	9.91581	53.858	2.46888
3	5.11	1.89	6.68	4.77	4.73	4.75	3	NA	FALSE	9.91581	53.858	2.46888
3	5.11	1.89	6.68	4.77	4.73	4.75	4	NA	FALSE	9.91581	53.858	2.46888
3	5.11	1.89	6.68	4.77	4.73	4.75	5	NA	FALSE	9.91581	53.858	2.46888
3	6.21	2.43	9.14	4.83	4.77	4.8	1	22213.7	TRUE	17.4439	51.902	3.25871
3	6.21	2.43	9.14	4.83	4.77	4.8	2	NA	FALSE	17.4439	51.902	3.25871
3	6.21	2.43	9.14	4.83	4.77	4.8	3	NA	FALSE	17.4439	51.902	3.25871
3	6.21	2.43	9.14	4.83	4.77	4.8	4	NA	FALSE	17.4439	51.902	3.25871
3	6.21	2.43	9.14	4.83	4.77	4.8	5	NA	FALSE	17.4439	51.902	3.25871
3	7.08	2.58	10.89	4.71	4.59	4.65	1	23867	TRUE	22.0667	66.535	4.33935
3	7.08	2.58	10.89	4.71	4.59	4.65	2	NA	FALSE	22.0667	66.535	4.33935
3	7.08	2.58	10.89	4.71	4.59	4.65	3	NA	FALSE	22.0667	66.535	4.33935
3	7.08	2.58	10.89	4.71	4.59	4.65	4	NA	FALSE	22.0667	66.535	4.33935
3	7.08	2.58	10.89	4.71	4.59	4.65	5	NA	FALSE	22.0667	66.535	4.33935
3	7.54	2.47	9.44	4.64	4.65	4.645	1	21796.5	TRUE	18.313	51.696	3.40696
3	7.54	2.47	9.44	4.64	4.65	4.645	2	NA	FALSE	18.313	51.696	3.40696
3	7.54	2.47	9.44	4.64	4.65	4.645	3	NA	FALSE	18.313	51.696	3.40696
3	7.54	2.47	9.44	4.64	4.65	4.645	4	NA	FALSE	18.313	51.696	3.40696
3	7.54	2.47	9.44	4.64	4.65	4.645	5	NA	FALSE	18.313	51.696	3.40696
3	6.83	2.54	10.89	4.72	4.74	4.73	1	27987.3	TRUE	21.7246	53.495	3.317
3	6.83	2.54	10.89	4.72	4.74	4.73	2	NA	FALSE	21.7246	53.495	3.317
3	6.83	2.54	10.89	4.72	4.74	4.73	3	NA	FALSE	21.7246	53.495	3.317
3	6.83	2.54	10.89	4.72	4.74	4.73	4	NA	FALSE	21.7246	53.495	3.317
3	6.83	2.54	10.89	4.72	4.74	4.73	5	NA	FALSE	21.7246	53.495	3.317
3	6.77	2.5	11.59	4.51	4.58	4.545	1	27377	TRUE	22.7569	50.243	3.51863
3	6.77	2.5	11.59	4.51	4.58	4.545	2	NA	FALSE	22.7569	50.243	3.51863
3	6.77	2.5	11.59	4.51	4.58	4.545	3	NA	FALSE	22.7569	50.243	3.51863
3	6.77	2.5	11.59	4.51	4.58	4.545	4	NA	FALSE	22.7569	50.243	3.51863
3	6.77	2.5	11.59	4.51	4.58	4.545	5	NA	FALSE	22.7569	50.243	3.51863
3	6.86	2.62	12.52	4.61	4.61	4.61	1	31780.5	TRUE	25.7629	50.038	3.44581
3	6.86	2.62	12.52	4.61	4.61	4.61	2	NA	FALSE	25.7629	50.038	3.44581
3	6.86	2.62	12.52	4.61	4.61	4.61	3	NA	FALSE	25.7629	50.038	3.44581
3	6.86	2.62	12.52	4.61	4.61	4.61	4	NA	FALSE	25.7629	50.038	3.44581
3	6.86	2.62	12.52	4.61	4.61	4.61	5	NA	FALSE	25.7629	50.038	3.44581
3	7.87	3.28	12.85	6.02	5.88	5.95	1	22520.1	TRUE	33.103	78.559	6.0036
3	7.87	3.28	12.85	6.02	5.88	5.95	2	NA	FALSE	33.103	78.559	6.0036
3	7.87	3.28	12.85	6.02	5.88	5.95	3	NA	FALSE	33.103	78.559	6.0036
3	7.87	3.28	12.85	6.02	5.88	5.95	4	NA	FALSE	33.103	78.559	6.0036
3	7.87	3.28	12.85	6.02	5.88	5.95	5	NA	FALSE	33.103	78.559	6.0036
3	7.67	3.36	13.74	6.03	6.14	6.085	1	39150.8	TRUE	36.259	50.055	4.52126
3	7.67	3.36	13.74	6.03	6.14	6.085	2	NA	FALSE	36.259	50.055	4.52126
3	7.67	3.36	13.74	6.03	6.14	6.085	3	NA	FALSE	36.259	50.055	4.52126
3	7.67	3.36	13.74	6.03	6.14	6.085	4	NA	FALSE	36.259	50.055	4.52126
3	7.67	3.36	13.74	6.03	6.14	6.085	5	NA	FALSE	36.259	50.055	4.52126
3	8.13	3.33	10.87	6.17	5.96	6.065	1	25118.5	TRUE	28.4291	53.934	4.23438
3	8.13	3.33	10.87	6.17	5.96	6.065	2	NA	FALSE	28.4291	53.934	4.23438
3	8.13	3.33	10.87	6.17	5.96	6.065	3	NA	FALSE	28.4291	53.934	4.23438
3	8.13	3.33	10.87	6.17	5.96	6.065	4	NA	FALSE	28.4291	53.934	4.23438
3	8.13	3.33	10.87	6.17	5.96	6.065	5	NA	FALSE	28.4291	53.934	4.23438
3	7.35	2.91	11.02	5.93	5.9	5.915	1	28162.4	TRUE	25.1863	53.718	3.75789
3	7.35	2.91	11.02	5.93	5.9	5.915	2	NA	FALSE	25.1863	53.718	3.75789
3	7.35	2.91	11.02	5.93	5.9	5.915	3	NA	FALSE	25.1863	53.718	3.75789
3	7.35	2.91	11.02	5.93	5.9	5.915	4	NA	FALSE	25.1863	53.718	3.75789
3	7.35	2.91	11.02	5.93	5.9	5.915	5	NA	FALSE	25.1863	53.718	3.75789
3	8.01	3	12.27	6.03	6.03	6.03	1	25703.1	TRUE	28.9105	51.019	4.01732
3	8.01	3	12.27	6.03	6.03	6.03	2	NA	FALSE	28.9105	51.019	4.01732
3	8.01	3	12.27	6.03	6.03	6.03	3	NA	FALSE	28.9105	51.019	4.01732
3	8.01	3	12.27	6.03	6.03	6.03	4	NA	FALSE	28.9105	51.019	4.01732
3	8.01	3	12.27	6.03	6.03	6.03	5	NA	FALSE	28.9105	51.019	4.01732
3	4.59	1.62	6.23	6	5.86	5.93	1	10159.2	TRUE	7.92671	69.983	2.3455
3	4.59	1.62	6.23	6	5.86	5.93	2	NA	FALSE	7.92671	69.983	2.3455
3	4.59	1.62	6.23	6	5.86	5.93	3	NA	FALSE	7.92671	69.983	2.3455
3	4.59	1.62	6.23	6	5.86	5.93	4	NA	FALSE	7.92671	69.983	2.3455
3	4.59	1.62	6.23	6	5.86	5.93	5	NA	FALSE	7.92671	69.983	2.3455
3	8.04	3.61	14.8	5.99	6.07	6.03	1	28739.2	TRUE	41.9623	49.978	4.08381
3	8.04	3.61	14.8	5.99	6.07	6.03	2	NA	FALSE	41.9623	49.978	4.08381
3	8.04	3.61	14.8	5.99	6.07	6.03	3	NA	FALSE	41.9623	49.978	4.08381
3	8.04	3.61	14.8	5.99	6.07	6.03	4	NA	FALSE	41.9623	49.978	4.08381
3	8.04	3.61	14.8	5.99	6.07	6.03	5	NA	FALSE	41.9623	49.978	4.08381
3	9.01	3.58	13.33	6.08	6.03	6.055	1	29777	TRUE	37.4803	48.971	4.49252
3	9.01	3.58	13.33	6.08	6.03	6.055	2	NA	FALSE	37.4803	48.971	4.49252
3	9.01	3.58	13.33	6.08	6.03	6.055	3	NA	FALSE	37.4803	48.971	4.49252
3	9.01	3.58	13.33	6.08	6.03	6.055	4	NA	FALSE	37.4803	48.971	4.49252
3	9.01	3.58	13.33	6.08	6.03	6.055	5	NA	FALSE	37.4803	48.971	4.49252
3	7.68	2.84	7.66	5.31	5.14	5.225	1	13764.4	TRUE	17.0859	58.21	3.72913
3	6.45	2.75	7.51	5.33	5.2	5.265	1	11997.9	TRUE	16.2204	52.023	3.41226
3	6.52	2.6	8.46	5.77	5.56	5.665	2	10154	TRUE	17.2756	45	2.97089
