# Supplementary material for: Rose Prickles and Asparagus Spines – Different Hook Structures as Attachment Devices in Climbing Plants
Source: PLoS One. 2015 Dec 2;10(12):e0143850. doi: 10.1371/journal.pone.0143850 (PMC4667892; doi:10.1371/journal.pone.0143850)
Supplement: S2 File — (XLSX) [file pone.0143850.s002.xlsx]

## Sheet: Asparagus setaceus, A. falcatus
species (1 = Asparagus setaceus, 2= Asparagus falcatus)	spine height [mm]	spine width [mm]	spine length [mm]	diameter stem 1 [mm]	diameter stem 2 [mm]	mean diameter stem [mm]	angle spine/stem [°]	length of stem [mm]	force direction	fmax at failure [mN]	failure
1	1.05	2.62	5.93	2.6	2.74	2.67	34.46	99.5	2	3247.33	TRUE
1	1.43	2.96	5.64	2.84	2.8	2.82	29.94	99.5	2	6185.63	TRUE
1	1.3	2.51	5.95	2.73	2.5	2.615	NA	99.5	1	18647	TRUE
1	1.3	2.51	5.95	2.73	2.5	2.615	46.79	99.5	2	4367.54	TRUE
1	1.52	2.84	7.23	2.52	2.53	2.525	36.12	99.5	2	8374.55	TRUE
1	1.89	2.57	7.21	2.53	2.39	2.46	27.67	99.5	2	8547.09	TRUE
1	1.65	2.58	6.33	2.31	2.23	2.27	40.52	99.5	2	8266.39	TRUE
1	1.58	2.5	6.47	2.23	2.38	2.305	59.55	99.5	1	9417.51	TRUE
1	1.96	2.37	5.37	2.09	2.18	2.135	31.57	99.5	1	10221	TRUE
1	1.4	1.97	5.31	2.47	2.55	2.51	40.73	59	2	4393.29	TRUE
1	1.24	1.91	6.25	2.47	2.51	2.49	2.22	59	2	4898.03	TRUE
1	1.85	2.03	6.58	2.53	2.59	2.56	7.39	59	2	7256.91	TRUE
1	1.71	2.23	5.97	2.42	2.59	2.505	35.79	59	2	6360.74	TRUE
1	1.84	2.33	6.03	2.46	2.42	2.44	26.97	59	1	17817.8	TRUE
1	1.51	2.22	5.98	2.48	2.41	2.445	39.93	59	1	22674.6	TRUE
1	1.55	2.14	6.1	2.4	2.5	2.45	30.38	59	2	7146.18	TRUE
1	1.77	1.87	6.33	2.18	1.99	2.085	30.2	59	1	18101.1	TRUE
1	0.93	2.37	5.3	2.7	2.77	2.735	11.81	37.6	3	1215.49	TRUE
1	1.19	2.06	5.68	2.62	2.48	2.55	68.14	37.6	1	18168	TRUE
1	1.37	2.5	5.05	2.53	2.8	2.665	59.09	37.6	2	2376.91	TRUE
1	1.79	2.37	5.69	2.4	2.48	2.44	47.98	37.6	1	21062.6	TRUE
1	1.37	1.76	4.21	2.85	2.45	2.65	34.69	37.6	2	2261.03	TRUE
1	1.61	2.46	5.48	2.41	2.57	2.49	39.33	37.6	3	97.86	TRUE
1	2.41	1.76	3.51	2.57	2.51	2.54	38.45	37.6	2	7717.87	TRUE
1	1.8	1.55	2.38	2.31	2.58	2.445	37.36	37.6	2	2688.51	TRUE
1	1.55	2.03	2.63	2.24	2.19	2.215	38.46	37.6	1	12126.6	TRUE
1	0.85	2.4	5.44	2.86	2.84	2.85	11.94	91.2	1	8408.03	TRUE
1	1.02	2.35	5.37	2.88	2.72	2.8	3.7	91.2	2	3273.08	TRUE
1	1.78	2.23	6.56	2.74	2.72	2.73	25.13	91.2	1	15083	TRUE
1	2.09	2.1	6.91	2.64	2.67	2.655	27.86	91.2	2	9144.54	TRUE
1	1.66	2.36	7.52	2.82	2.79	2.805	33.22	91.2	1	14210	TRUE
1	2.19	2.43	5.87	2.73	2.35	2.54	26.93	91.2	2	10174.6	TRUE
1	1.88	2.41	6.76	2.45	2.68	2.565	32.81	91.2	1	16228.9	TRUE
1	1.71	2.09	4.7	2.35	2.39	2.37	33.29	91.2	2	6842.31	TRUE
1	2.17	2.03	4.45	2.13	2.21	2.17	29.46	91.2	1	12345.5	TRUE
1	2.14	2.09	4.05	2.11	2.21	2.16	22.05	91.2	2	13215.9	TRUE
2	1.8	1.96	4.71	2.1	2.23	2.165	45.81	47.2	2	1542.54	TRUE
2	2.83	1.77	4.55	2.16	2.11	2.135	60.63	47.2	1	7076.65	TRUE
2	1.36	1.35	3.73	1.97	2.24	2.105	60.2	47.2	1	5688.62	TRUE
2	2.27	1.61	3.33	2.37	1.86	2.115	57.99	47.2	1	5464.57	TRUE
2	2.34	1.84	1.94	1.88	1.98	1.93	74.25	47.2	1	16653.8	TRUE
2	3.83	2.03	2.36	1.79	2.08	1.935	59.49	47.2	2	2477.34	TRUE
2	2.99	1.78	2.54	1.59	1.96	1.775	59.91	47.2	2	3391.54	TRUE
2	1.61	1.39	4.57	2.75	2.59	2.67	65.75	51.7	1	6989.09	TRUE
2	2.98	1.57	5.36	2.61	2.57	2.59	60.31	51.7	1	6203.66	TRUE
2	3.58	1.57	4.73	2.4	2.35	2.375	67.39	51.7	1	8297.29	TRUE
2	3.91	1.65	4.6	2.41	2.52	2.465	77.52	51.7	1	5992.49	TRUE
2	3.73	1.5	4.88	2.49	2.4	2.445	49.93	51.7	1	9888.77	TRUE
2	3.94	1.89	5.36	2.29	1.99	2.14	60.85	51.7	1	7138.45	TRUE
2	4.03	1.86	4.9	1.93	2.2	2.065	40.67	51.7	2	824.06	TRUE
2	2.84	1.83	4.33	1.66	1.89	1.775	52.49	51.7	2	2721.99	TRUE
2	3.11	1.47	4.54	1.6	1.61	1.605	42.01	51.7	2	1967.45	TRUE
2	3.03	1.66	4.16	1.49	1.5	1.495	33.89	51.7	2	2611.25	TRUE
2	2.13	1.03	2.28	2.52	2.67	2.595	42.34	63.6	2	1097.04	TRUE
2	2.98	0.85	2.53	2.47	2.65	2.56	50.03	63.6	2	2673.06	TRUE
2	3.31	1.21	3.01	2.4	2.31	2.355	52.11	63.6	1	8042.35	TRUE
2	3.92	1.37	4.1	2.43	2.44	2.435	57.07	63.6	1	11547.2	TRUE
2	3.88	0.87	3.56	2.18	2.33	2.255	62.03	63.6	1	9502.49	TRUE
2	3.93	1.01	3.97	2.17	2.11	2.14	55.35	63.6	2	1946.85	TRUE
2	3.88	1.48	5.31	2.07	2.24	2.155	43.2	63.6	2	3399.26	TRUE
2	3.14	0.8	4.5	2.01	2	2.005	48.53	63.6	1	13872.6	TRUE
2	4.11	0.95	5.23	2	2.14	2.07	47.15	63.6	2	3752.07	TRUE
2	3.47	0.97	4.48	1.65	1.71	1.68	27.76	63.6	2	4210.45	TRUE
